# Supplementary material for: The Combined Analysis of GC-IMS and GC-MS Reveals the Differences in Volatile Flavor Compounds between Yak and Cattle-Yak Meat
Source: Foods. 2024 Jul 26;13(15):2364. doi: 10.3390/foods13152364 (PMC11311445; doi:10.3390/foods13152364)
Supplement: Supplementary file 1 [file foods-13-02364-s001.zip]

Archive with 3 entries (3 files):
- foods-3111566-supplementary/Supplementary Figure S1.pdf
- foods-3111566-supplementary/Supplementary Figure S2.pdf
- foods-3111566-supplementary/Supplementary Table S1.pdf
